# Supplementary material for: Histidine transport is essential for the growth of Staphylococcus aureus at low pH
Source: PLoS Pathog. 2024 Jan 16;20(1):e1011927. doi: 10.1371/journal.ppat.1011927 (PMC10817146; doi:10.1371/journal.ppat.1011927)
Supplement: S1 Data — (XLSX) [file ppat.1011927.s011.xlsx]

## Sheet: Figure 1B
Growth curve Library A						Growth curve Library B
Time [h]	OD600- pH 7.3	OD600-pH 5.5	OD600-pH 4.5			Time [h]	OD600- pH 7.3	OD600-pH 5.5	OD600-pH 4.5
0	0.00125	0.00125	0.00125			0	0.00125	0.00125	0.00125
3	0.09					3	0.018	0.02	0.002
3.75	0.23					4	0.205	0.387	0.064
4	0.3	0.32	0.05			4.33	0.42	0.77	0.108
4.5						4.67		1.12
5	1.4	1.1				4.83	0.69	1.31
5.25		1.4				5.17	1.05
6			0.16			5.42	1.46		0.255
6.25			0.22			6.42			0.57
7			0.28			7.42			1.03
9			0.8			7.75			1.46
9.75			1.1
10.83			1

## Sheet: Figure 3H
Figure 3H: % suvival of WT and lepA::Tn mutant
Time [h]	JE2 WT				lepA::Tn
0	100	100	100		100	100	100
2	51.7544	44.7236	26.6055		61.3445	64.4628	51.3514
4	0.149123	0.18593	0.068807		1.42857	1.06612	6.01351
6	0.007018	0.002412	0.001239		0.046218	0.00876	0.039189
8	0.000342	0.000302	0.000147		0.006303	0.000463	0.00075

## Sheet: Figure 3I
Figure 3I: % suvival of WT and noc::Tn mutant
Time [h]	JE2 WT					noc::Tn
0	100	100	100	100		100	100	100	100
2	51.7544	35.3211	44.7236	26.6055		63.7584	47.7011	51.5528	47.1591
4	0.149123	0.087156	0.18593	0.0688073		2.34899	2.18391	1.50932	4.60227
6	0.0070175	0.0044037	0.0024121	0.0012385		0.0637584	0.058046	0.0496894	0.05625
8	0.0003421	0.0003807	0.0003015	0.0001468		0.0039597	0.0058046	0.0049068	0.0058523

## Sheet: Figure 3J
Figure 3J: % suvival of WT and lytH::Tn mutant
Time	JE2 WT				lytH::Tn
0	100	100	100		100	100	100
2	58.1498	39.1667	54.4444		38.9513	35.8824	39.6774
4	5.81498	3.45833	12.963		19.4757	21.7647	28.7097
6	0.0651982	0.0158333	0.0707407		2.3221	3.14706	7.22581
8	0.0068282	0.0024583	0.0137037		0.456929	0.482353	1.51613

## Sheet: Figure 4B
Figure 4B: Bacterial growth curve in TSB pH 7.3 medium
Data from time points shown in black (0.5 h intervalls) were plotted
Time [h]		WT (EV)				0846::Tn (EV)				0846::Tn (comp.)
0		0.0186667	0.0216667	0.02		0.0226667	0.0226667	0.029		0.0213333	0.025	0.0356667
0.16666667*		0.01866667*	0.022*	0.023*		0.024*	0.02366667*	0.03066667*		0.02266667*	0.024*	0.03833333*
0.33333333*		0.021*	0.025*	0.02833333*		0.02733333*	0.02566667*	0.03466667*		0.02533333*	0.027*	0.044*
0.5		0.0283333	0.0293333	0.0366667		0.035	0.0286667	0.041		0.032	0.0303333	0.051
0.66666667*		0.03533333*	0.03966667*	0.05166667*		0.04633333*	0.03866667*	0.05366667*		0.03833333*	0.041*	0.064*
0.83333333*		0.04566667*	0.05433333*	0.07*		0.06*	0.05633333*	0.079*		0.04666667*	0.05066667*	0.078*
1		0.0626667	0.0763333	0.097		0.076	0.0783333	0.106333		0.0613333	0.0623333	0.0943333
1.16666667*		0.083*	0.11266667*	0.13433333*		0.09533333*	0.10066667*	0.13366667*		0.079*	0.08133333*	0.118*
1.33333333*		0.112*	0.153*	0.17566667*		0.11933333*	0.11933333*	0.15266667*		0.10366667*	0.10566667*	0.14466667*
1.5		0.146667	0.204333	0.234		0.148667	0.146	0.182333		0.138	0.136	0.186
1.66666667*		0.192*	0.258*	0.295*		0.183*	0.17266667*	0.21766667*		0.179*	0.17533333*	0.233*
1.83333333*		0.24533333*	0.32*	0.354*		0.222*	0.20433333*	0.25333333*		0.234*	0.22466667*	0.28966667*
2		0.31	0.383667	0.445667		0.271667	0.246	0.3		0.300667	0.286667	0.363667
2.16666667*		0.38533333*	0.47*	0.658*		0.32766667*	0.29366667*	0.38133333*		0.37766667*	0.35633333*	0.45366667*
2.33333333*		0.47066667*	0.56266667*	0.70233333*		0.39033333*	0.34566667*	0.418*		0.467*	0.43233333*	0.54133333*
2.5		0.563	0.675	0.842		0.464333	0.408667	0.505		0.551333	0.529667	0.645333
2.66666667*		0.67066667*	0.78933333*	1.034*		0.53966667*	0.48666667*	0.61233333*		0.64633333*	0.62533333*	0.76833333*
2.83333333*		0.793*	0.92466667*	1.249*		0.62966667*	0.56866667*	0.78566667*		0.74266667*	0.74066667*	0.955*
3		0.937	1.058	1.422		0.732	0.672	0.97		0.835667	0.868667	1.15467
3.16666667*		1.07133333*	1.195*	1.57733333*		0.831*	0.80366667*	1.13566667*		0.94*	1.007*	1.31933333*
3.33333333*		1.20233333*	1.32766667*	1.71966667*		0.95433333*	0.96666667*	1.285*		1.058*	1.14733333*	1.47466667*
3.5		1.336	1.44733	1.834		1.08433	1.113	1.44167		1.17667	1.285	1.62533
3.66666667*		1.482*	1.542*	1.94433333*		1.22166667*	1.25166667*	1.599*		1.311*	1.39966667*	1.773*
3.83333333*		1.61933333*	1.66566667*	2.064*		1.36466667*	1.38466667*	1.74233333*		1.459*	1.52433333*	1.92666667*
4		1.73767	1.76467	2.16567		1.509	1.49733	1.88633		1.58167	1.65	2.05033
4.16666667*		1.838*	1.84433333*	2.25866667*		1.64133333*	1.62766667*	2.034*		1.697*	1.748*	2.17966667*
4.33333333*		1.933*	1.926*	2.35766667*		1.759*	1.73866667*	2.17966667*		1.80933333*	1.851*	2.30933333*
4.5		2.02133	2.00467	2.46633		1.867	1.835	2.323		1.91233	1.93633	2.44333
4.66666667*		2.12366667*	2.07333333*	2.59633333*		1.98833333*	1.92966667*	2.45233333*		2.00866667*	2.018*	2.572*
4.83333333*		2.18666667*	2.129*	2.702*		2.074*	2.018*	2.60033333*		2.08633333*	2.08933333*	2.676*
5		2.226	2.18167	2.812		2.14867	2.097	2.769		2.147	2.147	2.81233
5.16666667*		2.278*	2.215*	2.92366667*		2.219*	2.17866667*	2.93733333*		2.18866667*	2.19633333*	2.954*
5.33333333*		2.31566667*	2.259*	3.007*		2.26866667*	2.252*	3.10966667*		2.23266667*	2.23166667*	3.05466667*
5.5		2.37633	2.30267	3.078		2.32767	2.30967	3.201		2.29033	2.285	3.12767
5.66666667*		2.433*	2.319*	3.14266667*		2.36833333*	2.34366667*	3.265*		2.34233333*	2.31633333*	3.234*
5.83333333*		2.48433333*	2.37533333*	3.25666667*		2.43166667*	2.395*	3.32466667*		2.39366667*	2.34466667*	3.26866667*
6		2.53633	2.42233	3.337		2.49167	2.43367	3.358		2.451	2.39367	3.37067
6.16666667*		2.57666667*	2.46266667*	3.354*		2.536*	2.48633333*	3.39466667*		2.49166667*	2.438*	3.367*
6.33333333*		2.65766667*	2.48933333*	3.39433333*		2.59566667*	2.523*	3.39433333*		2.54033333*	2.46533333*	3.39433333*
6.5		2.673	2.54467	3.39367		2.61133	2.57033	3.39367		2.58633	2.524	3.39367
6.66666667*		2.735*	2.603*	3.39333333*		2.701*	2.62*	3.39333333*		2.677*	2.577*	3.39333333*
6.83333333*		2.78066667*	2.667*	3.39366667*		2.73966667*	2.677*	3.39366667*		2.70533333*	2.63933333*	3.39366667*
7		2.80467	2.711	3.39533		2.79267	2.747	3.39533		2.74933	2.70067	3.39533
7.16666667*		2.862*	2.774*	3.39366667*		2.87433333*	2.79466667*	3.39366667*		2.839*	2.75166667*	3.39366667*
7.33333333*		2.90933333*	2.838*	3.394*		2.92666667*	2.85033333*	3.394*		2.858*	2.80433333*	3.394*
7.5		2.944	2.85733	3.393		2.96233	2.88667	3.393		2.908	2.85133	3.393
7.66666667*		2.92266667*	2.86566667*	3.39366667*		2.98366667*	2.974*	3.39366667*		2.883*	2.89433333*	3.39366667*
7.83333333*		2.95266667*	2.9*	3.39366667*		3.02*	2.98466667*	3.39366667*		2.949*	2.92*	3.39366667*
8		2.95033	2.95	3.39333		3.077	3.035	3.39333		2.99067	2.96167	3.39333
8.16666667*		2.934*	2.96666667*	3.39366667*		3.08233333*	3.14466667*	3.39366667*		2.99266667*	3*	3.39366667*
8.33333333*		2.93366667*	2.98966667*	3.395*		3.09166667*	3.174*	3.395*		2.97833333*	3.01366667*	3.395*
8.5		2.9	3.00033	3.39567		3.09967	3.20367	3.39567		2.96833	3.02867	3.39567
8.66666667*		2.95366667*	2.98766667*	3.394*		3.17233333*	3.21666667*	3.394*		3.031*	2.99166667*	3.394*
8.83333333*		2.95666667*	3.018*	3.39533333*		3.15433333*	3.198*	3.39533333*		3.002*	3.014*	3.39533333*
9		2.912	2.97567	3.394		3.101	3.214	3.394		2.99333	2.97433	3.394
9.16666667*		2.938*	3.011*	3.395*		3.115*	3.22833333*	3.395*		2.961*	2.952*	3.395*
9.33333333*		2.89066667*	2.98566667*	3.39333333*		3.06933333*	3.195*	3.39333333*		2.94766667*	2.953*	3.39333333*
9.5		2.919	3.00333	3.39433		3.12067	3.18233	3.39433		2.98333	2.928	3.39433
9.66666667*		2.93533333*	2.99833333*	3.39466667*		3.14333333*	3.14166667*	3.39466667*		3.02533333*	2.91833333*	3.39466667*
9.83333333*		2.90666667*	2.96666667*	3.39266667*		3.10833333*	3.14333333*	3.39266667*		2.98433333*	2.927*	3.39266667*
10		2.93967	2.99367	3.39567		3.05267	3.14933	3.39567		2.97967	2.92167	3.39567
10.1666667*		2.906*	2.99533333*	3.39433333*		3.09933333*	3.15266667*	3.39433333*		2.994*	2.95033333*	3.39433333*
10.3333333*		2.93766667*	3.02133333*	3.39266667*		3.098*	3.133*	3.39266667*		3.00066667*	2.98933333*	3.39266667*
10.5		2.934	2.97967	3.39433		3.04433	3.08867	3.39433		2.99733	2.93733	3.39433
10.6666667*		2.90033333*	3.01833333*	3.39366667*		3.01466667*	3.10333333*	3.39366667*		2.941*	2.97666667*	3.39366667*
10.8333333*		2.92733333*	2.96333333*	3.39366667*		3.02433333*	3.06633333*	3.39366667*		2.96133333*	2.92666667*	3.39366667*
11		2.94833	3.02633	3.39267		3.04467	3.081	3.39267		2.981	2.93433	3.39267
11.1666667*		2.93266667*	3.00466667*	3.39266667*		3.03933333*	3.09533333*	3.39266667*		2.99566667*	2.95666667*	3.39266667*
11.3333333*		2.90466667*	2.978*	3.39333333*		3.003*	3.059*	3.39333333*		2.98166667*	2.92933333*	3.39333333*
11.5		2.962	3.01667	3.39267		3.05667	3.086	3.39267		2.98967	2.966	3.39267
11.6666667*		2.93766667*	3.00633333*	3.39533333*		3.035*	3.06933333*	3.39533333*		3.001*	2.936*	3.39533333*
11.8333333*		2.95733333*	3.02633333*	3.39333333*		3.003*	3.07833333*	3.39333333*		2.99266667*	2.94366667*	3.39333333*
12		2.943	2.97567	3.39467		2.98867	3.02833	3.39467		3.00533	2.922	3.39467
12.1666667*		2.95*	3.00233333*	3.393*		2.983*	3.034*	3.393*		3.01166667*	2.96*	3.393*
12.3333333*		2.93566667*	3.05*	3.39466667*		2.97933333*	3.07166667*	3.39466667*		3.00533333*	2.96466667*	3.39466667*
12.5		2.99367	3.034	3.393		2.997	3.05333	3.393		3.017	2.95467	3.393
12.6666667*		2.97533333*	3.03133333*	3.395*		3.00133333*	3.08833333*	3.395*		3.00366667*	2.959*	3.395*
12.8333333*		3.00133333*	3.006*	3.39433333*		2.98066667*	3.04466667*	3.39433333*		2.98166667*	2.93533333*	3.39433333*
13		2.97933	2.97533	3.39467		2.92333	3.02367	3.39467		2.97333	2.929	3.39467
13.1666667*		2.93933333*	2.98733333*	3.39266667*		2.956*	2.961*	3.39266667*		2.96066667*	2.91066667*	3.39266667*
13.3333333*		2.95166667*	2.99633333*	3.393*		2.93*	2.99333333*	3.393*		2.993*	2.949*	3.393*
13.5		2.97067	2.95633	3.392		2.91833	2.97667	3.392		2.95167	2.87433	3.392
13.6666667*		2.967*	2.96133333*	3.39233333*		2.86966667*	2.981*	3.39233333*		2.95966667*	2.89633333*	3.39233333*
13.8333333*		3.01333333*	2.97533333*	3.39266667*		2.90766667*	2.97333333*	3.39266667*		2.98333333*	2.89366667*	3.39266667*
14		2.99367	2.96133	3.39233		2.875	2.97467	3.39233		2.963	2.91867	3.39233
14.1666667*		2.95166667*	2.94266667*	3.393*		2.879*	2.97533333*	3.393*		2.94566667*	2.903*	3.393*
14.3333333*		2.97633333*	2.93566667*	3.39166667*		2.90166667*	2.95933333*	3.39166667*		2.96233333*	2.91766667*	3.39166667*
14.5		3.001	2.99233	3.39333		2.89967	2.996	3.39333		2.98367	2.93033	3.39333
14.6666667*		2.985*	2.95466667*	3.39266667*		2.87933333*	2.99133333*	3.39266667*		2.939*	2.93866667*	3.39266667*
14.8333333*		3.02133333*	2.98133333*	3.393*		2.875*	2.96633333*	3.393*		2.96433333*	2.922*	3.393*
15		2.981	2.95233	3.39233		2.83567	2.96267	3.39233		2.94167	2.92	3.39233
15.1666667*		3.00066667*	2.945*	3.39333333*		2.82933333*	2.944*	3.39333333*		2.923*	2.922*	3.39333333*
15.3333333*		2.974*	2.942*	3.39366667*		2.82566667*	2.96633333*	3.39366667*		2.977*	2.932*	3.39366667*
15.5		3.00367	2.93767	3.392		2.82833	2.96667	3.392		2.94233	2.94867	3.392
15.6666667*		2.95833333*	2.98366667*	3.39333333*		2.812*	2.99966667*	3.39333333*		2.94233333*	2.97433333*	3.39333333*
15.8333333*		2.98766667*	2.996*	3.39233333*		2.83666667*	3.03466667*	3.39233333*		2.936*	2.99966667*	3.39233333*
16		2.984	2.97967	3.39233		2.81467	3.01733	3.39233		2.92067	3.00367	3.39233
16.1666667*		3.01166667*	2.972*	3.39266667*		2.81366667*	2.94966667*	3.39266667*		2.95833333*	2.98833333*	3.39266667*
16.3333333*		3.00166667*	2.96166667*	3.39233333*		2.84566667*	2.99366667*	3.39233333*		2.98433333*	3.00266667*	3.39233333*
16.5		3.03533	2.95167	3.39367		2.83867	3.00367	3.39367		2.969	2.98933	3.39367
16.6666667*		3.023*	2.95166667*	3.393*		2.83766667*	2.98466667*	3.393*		3.002*	2.95233333*	3.393*
16.8333333*		2.991*	2.97766667*	3.39333333*		2.82833333*	2.992*	3.39333333*		2.97733333*	3.00566667*	3.39333333*
17		3.00133	3.001	3.395		2.85433	3.01633	3.395		2.97667	2.99333	3.395
17.1666667*		3.01233333*	2.98166667*	3.39333333*		2.81933333*	2.98533333*	3.39333333*		2.96*	3*	3.39333333*
17.3333333*		3.00966667*	3.03033333*	3.39366667*		2.85533333*	3.04866667*	3.39366667*		3.004*	3.07*	3.39366667*
17.5		3.048	3.022	3.39233		2.87767	3.038	3.39233		2.97567	3.06433	3.39233
17.6666667*		3.04733333*	3.053*	3.39433333*		2.86233333*	3.087*	3.39433333*		3.01566667*	3.08633333*	3.39433333*
17.8333333*		3.04233333*	3.023*	3.394*		2.84*	3.086*	3.394*		2.991*	3.03733333*	3.394*
18		3.068	3.05833	3.39367		2.89633	3.08267	3.39367		3.03433	3.06567	3.39367
18.1666667*		3.08866667*	3.06366667*	3.39266667*		2.911*	3.09*	3.39266667*		3.05566667*	3.072*	3.39266667*
18.3333333*		3.121*	3.13766667*	3.393*		2.921*	3.13666667*	3.393*		3.05866667*	3.13866667*	3.393*
18.5		3.05967	3.05367	3.394		2.93767	3.14567	3.394		3.07333	3.09733	3.394
18.6666667*		3.09666667*	3.07833333*	3.395*		2.95366667*	3.15433333*	3.395*		3.094*	3.143*	3.395*
18.8333333*		3.13333333*	3.10766667*	3.39333333*		2.99533333*	3.131*	3.39333333*		3.16433333*	3.14766667*	3.39333333*
19		3.11933	3.166	3.39433		3.00533	3.219	3.39433		3.136	3.16267	3.39433
19.1666667*		3.154*	3.14366667*	3.395*		3.02933333*	3.19066667*	3.395*		3.17266667*	3.18866667*	3.395*
19.3333333*		3.20933333*	3.15966667*	3.39666667*		3.02233333*	3.20366667*	3.39666667*		3.164*	3.17833333*	3.39666667*
19.5		3.225	3.183	3.39333		3.077	3.21567	3.39333		3.249	3.16233	3.39333
19.6666667*		3.21866667*	3.19166667*	3.393*		3.057*	3.21466667*	3.393*		3.201*	3.213*	3.393*
19.8333333*		3.26066667*	3.246*	3.393*		3.08033333*	3.26533333*	3.393*		3.21066667*	3.28333333*	3.393*
20		3.17	3.23733	3.39333		3.043	3.29167	3.39333		3.23633	3.25233	3.39333
20.1666667*		3.24133333*	3.242*	3.39166667*		3.097*	3.31866667*	3.39166667*		3.24733333*	3.291*	3.39166667*
20.3333333*		3.23866667*	3.25766667*	3.39433333*		3.13766667*	3.322*	3.39433333*		3.288*	3.27666667*	3.39433333*
20.5		3.221	3.26367	3.39267		3.10533	3.334	3.39267		3.25333	3.314	3.39267
20.6666667*		3.24966667*	3.306*	3.39433333*		3.19966667*	3.33833333*	3.39433333*		3.31866667*	3.324*	3.39433333*
20.8333333*		3.286*	3.304*	3.39233333*		3.243*	3.31666667*	3.39233333*		3.363*	3.33666667*	3.39233333*
21		3.30067	3.34633	3.39267		3.26733	3.365	3.39267		3.37033	3.34767	3.39267
21.1666667*		3.29966667*	3.36233333*	3.39333333*		3.28266667*	3.36866667*	3.39333333*		3.37633333*	3.39066667*	3.39333333*
21.3333333*		3.285*	3.346*	3.39366667*		3.266*	3.37466667*	3.39366667*		3.37833333*	3.35966667*	3.39366667*
21.5		3.35033	3.34367	3.39333		3.25433	3.36633	3.39333		3.37067	3.36133	3.39333
21.6666667*		3.324*	3.39*	3.394*		3.25766667*	3.40133333*	3.394*		3.373*	3.397*	3.394*
21.8333333*		3.336*	3.40133333*	3.39333333*		3.3*	3.40133333*	3.39333333*		3.37133333*	3.40133333*	3.39333333*
22		3.34567	3.401	3.394		3.32533	3.401	3.394		3.359	3.39	3.394
22.1666667*		3.36366667*	3.395*	3.39366667*		3.348*	3.40133333*	3.39366667*		3.38666667*	3.40133333*	3.39366667*
22.3333333*		3.37433333*	3.401*	3.39366667*		3.395*	3.401*	3.39366667*		3.395*	3.401*	3.39366667*
22.5		3.39033	3.40167	3.39233		3.36667	3.40167	3.39233		3.395	3.40167	3.39233
22.6666667*		3.38266667*	3.395*	3.394*		3.36366667*	3.401*	3.394*		3.395*	3.401*	3.394*
22.8333333*		3.395*	3.40133333*	3.39233333*		3.37233333*	3.40133333*	3.39233333*		3.395*	3.40133333*	3.39233333*
23		3.389	3.40133	3.39333		3.395	3.40133	3.39333		3.395	3.40133	3.39333
23.1666667*		3.395*	3.40133333*	3.393*		3.395*	3.40133333*	3.393*		3.395*	3.40133333*	3.393*
23.3333333*		3.395*	3.401*	3.395*		3.38166667*	3.401*	3.395*		3.395*	3.401*	3.395*
23.5		3.395	3.401	3.39267		3.395	3.401	3.39267		3.395	3.401	3.39267
23.6666667*		3.395*	3.40066667*	3.39333333*		3.395*	3.40066667*	3.39333333*		3.395*	3.40066667*	3.39333333*
23.8333333*		3.395*	3.40166667*	3.394*		3.395*	3.40166667*	3.394*		3.395*	3.40166667*	3.394*
24		3.395	3.40133	3.39267		3.395	3.40133	3.39267		3.395	3.40133	3.39267
24.1666667*		3.395*	3.40066667*	3.394*		3.395*	3.40066667*	3.394*		3.395*	3.40066667*	3.394*
24.3333333*		3.395*	3.40166667*	3.393*		3.395*	3.40166667*	3.393*		3.395*	3.40166667*	3.393*

## Sheet: Figure 4C
Figure 4C: Bacterial growth curve in TSB pH 4.5 medium
Data from time points shown in black (0.5 h intervalls) were plotted
Time [h]	WT (EV)				0846::Tn (EV)				0846::Tn (comp.)
0	0.0153333	0.0133333	0.0156667		0.0136667	0.012	0.014		0.0143333	0.0116667	0.015
0.16666667*	0.016	0.013	0.0163333		0.0143333	0.011	0.0133333		0.015	0.0116667	0.0166667
0.33333333*	0.0183333	0.0143333	0.0193333		0.0143333	0.0116667	0.0146667		0.015	0.0126667	0.0193333
0.5	0.0203333	0.0156667	0.0213333		0.016	0.0123333	0.0166667		0.018	0.014	0.019
0.66666667*	0.0226667	0.0173333	0.024		0.0173333	0.013	0.0163333		0.0206667	0.017	0.0253333
0.83333333*	0.0273333	0.0213333	0.0266667		0.0183333	0.0143333	0.016		0.0243333	0.0203333	0.0253333
1	0.0326667	0.0246667	0.0316667		0.02	0.0153333	0.0176667		0.0303333	0.0233333	0.032
1.16666667*	0.04	0.031	0.0373333		0.0213333	0.0183333	0.0193333		0.037	0.029	0.0376667
1.33333333*	0.049	0.036	0.0456667		0.0226667	0.0193333	0.0203333		0.0436667	0.0346667	0.0466667
1.5	0.0573333	0.043	0.0583333		0.0253333	0.0206667	0.022		0.0513333	0.0406667	0.0553333
1.66666667*	0.0696667	0.052	0.0686667		0.027	0.0223333	0.024		0.0603333	0.047	0.0656667
1.83333333*	0.0806667	0.06	0.08		0.0306667	0.0263333	0.0286667		0.0693333	0.0543333	0.0763333
2	0.0926667	0.07	0.0903333		0.0333333	0.029	0.029		0.079	0.062	0.085
2.16666667*	0.105	0.0806667	0.103667		0.0366667	0.0326667	0.032		0.087	0.071	0.097
2.33333333*	0.121667	0.0943333	0.123333		0.04	0.038	0.0383333		0.0963333	0.082	0.108333
2.5	0.139	0.109333	0.139		0.045	0.0426667	0.0396667		0.11	0.0923333	0.120333
2.66666667*	0.161667	0.127333	0.163333		0.0496667	0.0473333	0.0433333		0.123	0.105667	0.138333
2.83333333*	0.185333	0.150333	0.189333		0.0546667	0.0523333	0.0496667		0.139333	0.124667	0.155333
3	0.214667	0.173	0.218333		0.0593333	0.0576667	0.054		0.157667	0.144	0.177333
3.16666667*	0.244667	0.200333	0.246		0.0663333	0.065	0.0616667		0.180667	0.163667	0.196
3.33333333*	0.272333	0.228333	0.278333		0.07	0.07	0.068		0.198333	0.186667	0.219667
3.5	0.308	0.256	0.306333		0.0793333	0.0766667	0.0723333		0.224333	0.208333	0.242667
3.66666667*	0.337667	0.286333	0.338667		0.0856667	0.0823333	0.0796667		0.245667	0.23	0.263333
3.83333333*	0.363	0.315667	0.364		0.0933333	0.0903333	0.0843333		0.268667	0.252667	0.284667
4	0.396333	0.347333	0.393		0.1	0.100667	0.092		0.291333	0.277	0.308667
4.16666667*	0.420333	0.378333	0.421333		0.11	0.109667	0.100333		0.313333	0.298333	0.330333
4.33333333*	0.443333	0.403667	0.438667		0.117333	0.119667	0.109		0.335667	0.323	0.35
4.5	0.456333	0.432	0.461333		0.128	0.130333	0.118667		0.358	0.342667	0.375333
4.66666667*	0.473	0.454333	0.479		0.136667	0.141	0.128667		0.376333	0.365	0.391
4.83333333*	0.488	0.474667	0.491667		0.146	0.152333	0.142		0.397	0.384	0.412667
5	0.501333	0.494667	0.505667		0.156667	0.166667	0.151333		0.416667	0.409333	0.428667
5.16666667*	0.513	0.511	0.525667		0.169333	0.177333	0.167667		0.435667	0.427333	0.455333
5.33333333*	0.520333	0.524333	0.535333		0.182	0.189667	0.177333		0.453667	0.446	0.473333
5.5	0.532	0.535333	0.545		0.196667	0.202667	0.189667		0.473667	0.466333	0.491333
5.66666667*	0.541	0.550333	0.557667		0.208333	0.216	0.203		0.489667	0.482667	0.508
5.83333333*	0.545333	0.563	0.569667		0.219667	0.229667	0.213667		0.509667	0.499667	0.527333
6	0.555333	0.571	0.580333		0.233	0.242	0.228333		0.528	0.514	0.544333
6.16666667*	0.562333	0.577667	0.588		0.245	0.253667	0.240667		0.542667	0.530667	0.561
6.33333333*	0.569	0.583	0.598333		0.262	0.266333	0.255		0.560667	0.543	0.577333
6.5	0.574667	0.587	0.601667		0.271	0.28	0.266667		0.577667	0.56	0.591
6.66666667*	0.58	0.595667	0.613667		0.285333	0.292333	0.278667		0.591333	0.572	0.608333
6.83333333*	0.586	0.601	0.621333		0.299333	0.304333	0.293333		0.605	0.585667	0.621667
7	0.591667	0.609333	0.628667		0.310333	0.32	0.302		0.619667	0.598667	0.636667
7.16666667*	0.597667	0.612	0.636333		0.322	0.33	0.315		0.632333	0.610667	0.650333
7.33333333*	0.601333	0.616667	0.641667		0.334667	0.342667	0.329333		0.643333	0.622333	0.661333
7.5	0.606667	0.622333	0.650333		0.346	0.354	0.34		0.652333	0.632333	0.673667
7.66666667*	0.61	0.627	0.653667		0.356667	0.366	0.351667		0.661667	0.642667	0.684667
7.83333333*	0.615333	0.629667	0.661667		0.373	0.377667	0.363		0.673667	0.651333	0.695
8	0.620333	0.635	0.668333		0.381667	0.389333	0.373667		0.680667	0.66	0.703667
8.16666667*	0.625333	0.639333	0.668667		0.393	0.4	0.386667		0.691	0.668333	0.713667
8.33333333*	0.631667	0.642	0.676		0.405333	0.41	0.397		0.702333	0.676333	0.723
8.5	0.632	0.645	0.679333		0.414	0.423	0.409		0.705333	0.683667	0.729
8.66666667*	0.636333	0.647333	0.680333		0.427333	0.431	0.418333		0.715667	0.689	0.737
8.83333333*	0.638667	0.652	0.685667		0.433333	0.441	0.427667		0.719667	0.697333	0.748667
9	0.641333	0.655667	0.69		0.446	0.451667	0.438		0.726667	0.702	0.754333
9.16666667*	0.644667	0.658333	0.694		0.455667	0.459667	0.445667		0.734	0.706	0.762
9.33333333*	0.649333	0.660333	0.697333		0.465333	0.468333	0.456		0.736	0.711333	0.766
9.5	0.652333	0.662333	0.700333		0.472333	0.479	0.466667		0.74	0.715	0.771667
9.66666667*	0.656667	0.665333	0.702		0.484	0.484667	0.474667		0.746667	0.721667	0.774
9.83333333*	0.657333	0.667333	0.706333		0.491333	0.495	0.483667		0.75	0.726333	0.781667
10	0.661667	0.670667	0.708		0.501333	0.501333	0.490333		0.753667	0.731	0.786333
10.1666667*	0.663333	0.674	0.711333		0.51	0.508	0.502		0.756667	0.736	0.788667
10.3333333*	0.664667	0.675667	0.715667		0.518667	0.515333	0.507667		0.763	0.738	0.794333
10.5	0.668	0.679	0.716		0.526333	0.521333	0.515333		0.765	0.742667	0.796667
10.6666667*	0.672	0.683333	0.718667		0.532333	0.529667	0.524333		0.769333	0.748	0.799
10.8333333*	0.673667	0.683	0.72		0.537667	0.533	0.53		0.774333	0.747333	0.801667
11	0.675	0.687	0.722333		0.547	0.540333	0.54		0.776	0.752667	0.810667
11.1666667*	0.678333	0.689333	0.728333		0.552333	0.547	0.545		0.779667	0.755	0.809667
11.3333333*	0.683	0.689667	0.731667		0.558667	0.551	0.551		0.782	0.757	0.813
11.5	0.684	0.691667	0.734		0.564333	0.556333	0.558667		0.783667	0.761	0.816
11.6666667*	0.687667	0.694333	0.735		0.569667	0.561667	0.564333		0.787667	0.762667	0.817667
11.8333333*	0.689333	0.696667	0.736333		0.575333	0.565667	0.570667		0.791	0.765	0.818
12	0.691667	0.698	0.736		0.579333	0.568333	0.575667		0.794333	0.766333	0.820333
12.1666667*	0.694	0.699	0.737		0.583667	0.574333	0.584		0.794667	0.770667	0.824333
12.3333333*	0.696333	0.702333	0.739		0.588	0.578333	0.587333		0.796667	0.774	0.823667
12.5	0.699333	0.705333	0.742		0.593333	0.581	0.590667		0.8	0.776	0.828
12.6666667*	0.699333	0.707667	0.743333		0.597667	0.587667	0.597		0.800667	0.778667	0.830333
12.8333333*	0.701333	0.709667	0.755		0.601667	0.588	0.603		0.802333	0.779667	0.834333
13	0.704	0.709667	0.751667		0.605667	0.59	0.607		0.806667	0.779	0.835667
13.1666667*	0.706667	0.710667	0.750667		0.609667	0.594333	0.61		0.807667	0.782	0.837
13.3333333*	0.706333	0.715333	0.754667		0.612333	0.599	0.617		0.807	0.785667	0.837667
13.5	0.707333	0.717333	0.753		0.615667	0.602	0.618667		0.808667	0.789667	0.842
13.6666667*	0.712	0.720333	0.754		0.619333	0.607	0.621		0.811333	0.790667	0.842333
13.8333333*	0.714667	0.722667	0.757333		0.621333	0.610333	0.627		0.812667	0.794333	0.843667
14	0.715667	0.723667	0.759333		0.626	0.614	0.631667		0.815667	0.796	0.847
14.1666667*	0.713333	0.726	0.757		0.63	0.616	0.634333		0.817	0.796667	0.848333
14.3333333*	0.715	0.726667	0.759333		0.631333	0.618333	0.636		0.818333	0.798333	0.851
14.5	0.717	0.726	0.760333		0.636	0.619667	0.637		0.822333	0.798333	0.851333
14.6666667*	0.717	0.729333	0.762333		0.638333	0.623	0.642		0.823333	0.800667	0.852667
14.8333333*	0.719667	0.73	0.762667		0.641333	0.626333	0.646333		0.827	0.803	0.854333
15	0.720667	0.732333	0.765		0.642333	0.629333	0.647667		0.826	0.804333	0.854333
15.1666667*	0.722333	0.734	0.770333		0.644333	0.632667	0.650667		0.826	0.805667	0.858333
15.3333333*	0.725333	0.734	0.772		0.649	0.634	0.654333		0.828667	0.808	0.860333
15.5	0.729333	0.737	0.771		0.651667	0.636333	0.657		0.829667	0.809667	0.859
15.6666667*	0.729333	0.739667	0.770333		0.653	0.639	0.658333		0.830333	0.812	0.861667
15.8333333*	0.731667	0.740333	0.772667		0.657	0.64	0.661333		0.833667	0.813333	0.862
16	0.732	0.739333	0.775333		0.659	0.641667	0.662333		0.834	0.813667	0.865667
16.1666667*	0.733333	0.741667	0.774333		0.661667	0.644	0.667333		0.835333	0.815333	0.868
16.3333333*	0.732667	0.744333	0.778333		0.664333	0.646333	0.670667		0.836667	0.818	0.868333
16.5	0.735	0.745667	0.779667		0.667	0.649667	0.671		0.837667	0.821	0.869667
16.6666667*	0.738	0.747	0.780667		0.670667	0.651333	0.674333		0.839667	0.821667	0.869
16.8333333*	0.739	0.747333	0.781		0.672	0.653333	0.676		0.840333	0.823333	0.870667
17	0.740667	0.749	0.784		0.674667	0.655667	0.678333		0.84	0.824333	0.871
17.1666667*	0.741	0.750333	0.786333		0.678333	0.658333	0.680667		0.843333	0.826	0.873
17.3333333*	0.741333	0.752667	0.787		0.679667	0.660667	0.683333		0.846	0.826667	0.875667
17.5	0.743333	0.753333	0.785		0.682333	0.663333	0.686		0.848	0.827667	0.874667
17.6666667*	0.746	0.755	0.785		0.684	0.665667	0.686667		0.848667	0.828	0.874667
17.8333333*	0.746667	0.757333	0.789667		0.685333	0.669	0.691333		0.849333	0.830333	0.877333
18	0.749333	0.759	0.789		0.688	0.670667	0.691		0.852	0.833	0.877667
18.1666667*	0.751667	0.761333	0.789333		0.691	0.673333	0.694333		0.853	0.835333	0.88
18.3333333*	0.753333	0.763667	0.791		0.692667	0.674667	0.695333		0.855333	0.836	0.88
18.5	0.754333	0.762	0.790667		0.695667	0.676333	0.694667		0.855667	0.836667	0.879
18.6666667*	0.756333	0.763667	0.794		0.696333	0.68	0.699333		0.857667	0.837	0.882667
18.8333333*	0.758	0.763333	0.793667		0.698	0.68	0.701		0.857667	0.836	0.883
19	0.758667	0.763667	0.793667		0.700667	0.681333	0.702333		0.86	0.837	0.885333
19.1666667*	0.759	0.766333	0.795		0.701667	0.683667	0.704667		0.859667	0.839667	0.885333
19.3333333*	0.759667	0.766667	0.796667		0.703667	0.685	0.709667		0.861333	0.842	0.887
19.5	0.761333	0.766333	0.801		0.707	0.686	0.712667		0.864667	0.841333	0.889333
19.6666667*	0.761667	0.769	0.799		0.708	0.689	0.713333		0.864333	0.845333	0.89
19.8333333*	0.764	0.771	0.797667		0.711	0.692	0.712667		0.865667	0.847	0.892
20	0.765333	0.769333	0.802		0.713667	0.691	0.715333		0.866667	0.846333	0.892
20.1666667*	0.766333	0.771667	0.801333		0.714667	0.695	0.718		0.869	0.849	0.892667
20.3333333*	0.766333	0.772333	0.804333		0.715	0.695333	0.720333		0.868	0.848667	0.897667
20.5	0.767	0.773667	0.803333		0.716	0.697333	0.721333		0.868333	0.850333	0.894667
20.6666667*	0.769333	0.775333	0.805		0.718333	0.698333	0.721333		0.871	0.852	0.895667
20.8333333*	0.770667	0.775667	0.807667		0.721	0.7	0.727667		0.871667	0.851667	0.899333
21	0.771333	0.776	0.808		0.721333	0.7	0.725333		0.873667	0.853	0.899333
21.1666667*	0.772333	0.775667	0.809333		0.723667	0.700333	0.724667		0.872667	0.853667	0.9
21.3333333*	0.774667	0.776667	0.811667		0.726333	0.703	0.73		0.875333	0.855667	0.903333
21.5	0.775667	0.778333	0.808333		0.727333	0.704333	0.728		0.876	0.855667	0.901333
21.6666667*	0.775333	0.780333	0.812		0.727667	0.706	0.729667		0.877	0.857667	0.903
21.8333333*	0.776333	0.782667	0.812667		0.729667	0.707333	0.731667		0.877667	0.858333	0.904667
22	0.774667	0.784333	0.813333		0.730667	0.709333	0.732		0.877667	0.86	0.907
22.1666667*	0.777667	0.783333	0.812667		0.730667	0.710333	0.733333		0.879667	0.859	0.906
22.3333333*	0.780667	0.783667	0.814667		0.733333	0.710667	0.735333		0.882667	0.859667	0.908
22.5	0.780333	0.784667	0.814		0.733667	0.712667	0.734667		0.882333	0.861333	0.906333
22.6666667*	0.784333	0.784	0.814333		0.735667	0.712	0.739		0.885667	0.860667	0.910333
22.8333333*	0.782333	0.787667	0.815333		0.736667	0.716667	0.738667		0.887333	0.865	0.909667
23	0.783667	0.786667	0.820667		0.738333	0.717333	0.739333		0.888667	0.864	0.912333
23.1666667*	0.783667	0.787333	0.823333		0.738333	0.718667	0.740667		0.889	0.864333	0.912333
23.3333333*	0.784333	0.788333	0.825		0.74	0.719333	0.742333		0.889333	0.864667	0.914
23.5	0.786333	0.787667	0.823		0.741333	0.72	0.743667		0.891	0.865667	0.914667
23.6666667*	0.785333	0.790333	0.822667		0.743	0.721667	0.744333		0.892	0.867	0.915
23.8333333*	0.786667	0.789667	0.824		0.744	0.722667	0.745333		0.894	0.865	0.913333
24	0.788	0.793	0.825		0.745333	0.726333	0.745		0.893667	0.869333	0.916
24.1666667*	0.79	0.794	0.824667		0.747	0.726333	0.746667		0.897	0.869333	0.916333
24.3333333*	0.79	0.794667	0.828333		0.746667	0.728	0.748667		0.896333	0.870667	0.918

## Sheet: Figure 5C
Figure 5C: Histidine uptake assay
Time [min]	WT				0846::Tn				0846::Tn compl.
0	2510.8	26397.5	7690.05		1157.22	965.608	327.315		8154.26	36048.2	7113.86
3	220149	416042	273090		1346.67	820.635	1810.65		50102.7	432698	342748
6	738711	865827	688725		2812.78	4213.23	1920.83		754512	720223	672338
9	815968	867361	922642		1917.78	2479.37	1663.43		827393	945523	908848

## Sheet: Figure 6A
Figure 6A: Growth curve of WT in CDM pH 7.2 medium with our without histidine
Data from time points shown in black (0.5 h intervalls) were plotted
Time [h]	+ HIS				- HIS
0		0.0203333	0.0193333	0.0306667		0.0183333	0.0193333	0.045
0.16666667*		0.0188333	0.018	0.0306667		0.0168333	0.019	0.03
0.33333333*		0.0191667	0.0176667	0.0296667		0.0165	0.0183333	0.0296667
0.5		0.0211667	0.019	0.031		0.0171667	0.0183333	0.0286667
0.66666667*		0.0198333	0.0186667	0.033		0.0171667	0.0186667	0.0286667
0.83333333*		0.0171667	0.0206667	0.0313333		0.0121667	0.0203333	0.0256667
1		0.0235	0.0193333	0.0406667		0.0141667	0.018	0.0266667
1.16666667*		0.0225	0.0213333	0.0366667		0.0188333	0.025	0.0296667
1.33333333*		0.0391667	0.0243333	0.044		0.0241667	0.028	0.0383333
1.5		0.0593333	0.0343333	0.046		0.028	0.0316667	0.036
1.66666667*		0.069	0.0526667	0.051		0.0313333	0.0326667	0.0363333
1.83333333*		0.0818333	0.0506667	0.0596667		0.0388333	0.0343333	0.0343333
2		0.102667	0.0566667	0.07		0.0436667	0.037	0.031
2.16666667*		0.119833	0.0693333	0.0813333		0.0411667	0.041	0.0326667
2.33333333*		0.1395	0.087	0.097		0.0461667	0.0426667	0.0336667
2.5		0.162333	0.106667	0.116333		0.048	0.0413333	0.0353333
2.66666667*		0.184333	0.126667	0.136667		0.0523333	0.0406667	0.0316667
2.83333333*		0.209	0.150333	0.168333		0.052	0.0446667	0.027
3		0.238667	0.173333	0.204333		0.0543333	0.055	0.0316667
3.16666667*		0.2535	0.21	0.242333		0.0608333	0.0566667	0.0313333
3.33333333*		0.2905	0.242667	0.291		0.0675	0.0426667	0.0296667
3.5		0.329	0.288333	0.352333		0.0666667	0.0466667	0.032
3.66666667*		0.385667	0.346667	0.419		0.0673333	0.046	0.0293333
3.83333333*		0.472333	0.416333	0.490333		0.0546667	0.0433333	0.0306667
4		0.485333	0.464667	0.513333		0.0616667	0.0496667	0.0333333
4.16666667*		0.5555	0.508667	0.580667		0.0608333	0.05	0.0363333
4.33333333*		0.619667	0.572	0.662667		0.0636667	0.046	0.036
4.5		0.672833	0.620333	0.713		0.0755	0.047	0.039
4.66666667*		0.717333	0.699667	0.757333		0.075	0.0523333	0.0326667
4.83333333*		0.773333	0.76	0.815333		0.08	0.052	0.0363333
5		0.809833	0.826667	0.86		0.0855	0.0463333	0.0366667
5.16666667*		0.851333	0.887667	0.899667		0.0923333	0.05	0.0386667
5.33333333*		0.898	0.932333	0.937333		0.101	0.0496667	0.0416667
5.5		0.9365	0.983333	0.997667		0.110833	0.0593333	0.0446667
5.66666667*		0.971833	1.02967	1.05133		0.124833	0.0573333	0.0486667
5.83333333*		1.027	1.091	1.09267		0.140667	0.0603333	0.0536667
6		1.0645	1.11833	1.13767		0.155167	0.057	0.059
6.16666667*		1.11067	1.172	1.169		0.175333	0.0693333	0.0723333
6.33333333*		1.13933	1.197	1.20033		0.201667	0.0753333	0.0683333
6.5		1.19033	1.22833	1.231		0.233	0.079	0.075
6.66666667*		1.24083	1.281	1.26333		0.270167	0.0853333	0.0833333
6.83333333*		1.2575	1.293	1.291		0.307833	0.085	0.095
7		1.28617	1.32133	1.31767		0.3525	0.095	0.108
7.16666667*		1.293	1.333	1.347		0.385667	0.106667	0.125333
7.33333333*		1.33383	1.35967	1.37933		0.4245	0.110333	0.157667
7.5		1.38517	1.372	1.39667		0.483833	0.124333	0.186667
7.66666667*		1.38783	1.38667	1.41867		0.527833	0.125333	0.218333
7.83333333*		1.41167	1.41233	1.41667		0.570333	0.145	0.258667
8		1.43067	1.439	1.45567		0.622667	0.163	0.296333
8.16666667*		1.45583	1.455	1.48233		0.6625	0.162667	0.296333
8.33333333*		1.47967	1.47167	1.50333		0.712667	0.178667	0.348333
8.5		1.50267	1.495	1.53133		0.758333	0.199	0.366
8.66666667*		1.51583	1.52267	1.53967		0.806833	0.226	0.405667
8.83333333*		1.527	1.52633	1.55167		0.853667	0.250333	0.451
9		1.55483	1.54833	1.57133		0.8945	0.233333	0.486333
9.16666667*		1.57367	1.571	1.58567		0.924667	0.227333	0.527
9.33333333*		1.6055	1.59567	1.59833		0.952167	0.269	0.576
9.5		1.62433	1.607	1.611		0.983333	0.346333	0.628
9.66666667*		1.63617	1.63567	1.63067		1.0065	0.386667	0.676667
9.83333333*		1.6645	1.661	1.64767		1.03083	0.452667	0.699333
10		1.6715	1.66667	1.65767		1.05083	0.504667	0.748333
10.1666667*		1.6955	1.673	1.685		1.0625	0.574667	0.781667
10.3333333*		1.70367	1.68633	1.70167		1.08033	0.596333	0.788667
10.5		1.72867	1.69567	1.713		1.09667	0.644667	0.820333
10.6666667*		1.73333	1.71533	1.72067		1.10767	0.678667	0.858
10.8333333*		1.7485	1.72667	1.72433		1.11717	0.705333	0.863
11		1.76617	1.73633	1.737		1.13017	0.747	0.95
11.1666667*		1.76967	1.76033	1.747		1.14267	0.793	0.974333
11.3333333*		1.7895	1.77733	1.76633		1.14917	0.809667	1.04833
11.5		1.81367	1.79633	1.78967		1.163	0.857333	1.04933
11.6666667*		1.81217	1.819	1.79633		1.17783	0.891	1.08267
11.8333333*		1.83267	1.83733	1.81667		1.19967	0.921	1.09567
12		1.83367	1.843	1.827		1.19967	0.919667	1.133
12.1666667*		1.84717	1.865	1.84433		1.21283	0.943333	1.144
12.3333333*		1.85933	1.872	1.851		1.226	0.972333	1.185
12.5		1.88033	1.884	1.863		1.23367	1.001	1.19767
12.6666667*		1.89567	1.89867	1.885		1.24633	1.03233	1.21867
12.8333333*		1.9205	1.913	1.90533		1.2565	1.05933	1.224
13		1.93683	1.93567	1.93267		1.26983	1.109	1.22567
13.1666667*		1.96117	1.96067	1.95433		1.28083	1.114	1.25767
13.3333333*		1.9735	1.975	1.96167		1.29683	1.128	1.27867
13.5		1.99667	1.993	1.98167		1.31367	1.13233	1.29633
13.6666667*		2.018	2.00933	1.985		1.323	1.11533	1.31033
13.8333333*		2.02217	2.01967	2.00567		1.3315	1.126	1.33833
14		2.053	2.065	2.01633		1.351	1.16767	1.372
14.1666667*		2.07067	2.065	2.037		1.36	1.17867	1.38
14.3333333*		2.12533	2.094	2.05733		1.37433	1.19333	1.39
14.5		2.13	2.09567	2.07633		1.38967	1.20033	1.41667
14.6666667*		2.13817	2.131	2.086		1.40483	1.214	1.41467
14.8333333*		2.15517	2.149	2.091		1.41517	1.21967	1.427
15		2.18317	2.15467	2.11133		1.43183	1.237	1.42033
15.1666667*		2.19617	2.19733	2.12033		1.45317	1.26533	1.43533
15.3333333*		2.214	2.18933	2.14433		1.46867	1.27733	1.44
15.5		2.23233	2.223	2.141		1.48067	1.31567	1.44467
15.6666667*		2.2525	2.217	2.13467		1.4995	1.323	1.44233
15.8333333*		2.2605	2.24733	2.143		1.50917	1.35433	1.45333
16		2.2775	2.25867	2.169		1.52283	1.36533	1.466
16.1666667*		2.29883	2.277	2.186		1.54817	1.40333	1.474
16.3333333*		2.30767	2.3	2.192		1.566	1.44	1.49633
16.5		2.326	2.31667	2.19033		1.584	1.506	1.51033
16.6666667*		2.33783	2.335	2.202		1.59783	1.51433	1.53367
16.8333333*		2.35133	2.337	2.21333		1.61867	1.54867	1.55233
17		2.36733	2.378	2.241		1.64167	1.58067	1.56167
17.1666667*		2.42217	2.39067	2.255		1.65383	1.61967	1.57967
17.3333333*		2.40417	2.42067	2.275		1.66417	1.631	1.59833
17.5		2.4625	2.408	2.283		1.6835	1.62833	1.61667
17.6666667*		2.48933	2.47367	2.29967		1.705	1.64467	1.629
17.8333333*		2.52717	2.46867	2.30867		1.72017	1.66267	1.64133
18		2.5355	2.48367	2.32433		1.73317	1.63667	1.665
18.1666667*		2.56683	2.50067	2.33133		1.75217	1.67333	1.67867
18.3333333*		2.562	2.49467	2.34933		1.773	1.69967	1.711
18.5		2.57717	2.50333	2.363		1.78017	1.75867	1.70267
18.6666667*		2.57183	2.53333	2.38233		1.7915	1.77167	1.73933
18.8333333*		2.5625	2.52867	2.37933		1.80517	1.78633	1.75967
19		2.60017	2.545	2.37		1.81917	1.80733	1.76767
19.1666667*		2.58417	2.57033	2.38833		1.83117	1.82833	1.79
19.3333333*		2.5985	2.591	2.38967		1.8475	1.82733	1.78933
19.5		2.60817	2.64133	2.405		1.8625	1.863	1.812
19.6666667*		2.64183	2.61067	2.40467		1.88383	1.89767	1.838
19.8333333*		2.627	2.65033	2.43233		1.89633	1.87133	1.85567
20		2.64783	2.66667	2.423		1.91183	1.88633	1.85467
20.1666667*		2.6245	2.67467	2.426		1.91717	1.88667	1.88167
20.3333333*		2.66267	2.71833	2.43733		1.931	1.90967	1.88567
20.5		2.63617	2.74067	2.437		1.93183	1.92533	1.89567
20.6666667*		2.66483	2.72267	2.43433		1.95683	1.95867	1.921
20.8333333*		2.612	2.727	2.437		1.963	1.94967	1.92167
21		2.6305	2.74867	2.43533		1.97317	1.96633	1.94267
21.1666667*		2.67817	2.75733	2.44533		1.99283	1.984	1.955
21.3333333*		2.6715	2.77567	2.45467		2.00883	2.011	1.969
21.5		2.64483	2.803	2.46033		2.02183	2.02767	1.98433
21.6666667*		2.67133	2.78967	2.45567		2.02667	2.05433	2.001
21.8333333*		2.68667	2.75367	2.45767		2.03367	2.058	2.008
22		2.6415	2.803	2.43433		2.0485	2.09467	2.01167
22.1666667*		2.64383	2.764	2.468		2.05983	2.101	2.03
22.3333333*		2.63	2.72667	2.44067		2.07	2.10167	2.036
22.5		2.64467	2.79267	2.438		2.08633	2.126	2.05633
22.6666667*		2.635	2.79333	2.446		2.106	2.137	2.057
22.8333333*		2.61917	2.795	2.45833		2.11283	2.135	2.06833
23		2.62533	2.88133	2.456		2.134	2.16067	2.07
23.1666667*		2.622	2.80933	2.45833		2.14567	2.153	2.07433
23.3333333*		2.60917	2.904	2.45333		2.1615	2.183	2.10133
23.5		2.619	2.927	2.48767		2.17067	2.18767	2.11167
23.6666667*		2.60267	2.892	2.461		2.177	2.202	2.09667
23.8333333*		2.5755	2.90833	2.44967		2.1935	2.22833	2.10033
24		2.58633	2.888	2.44967		2.21167	2.25567	2.13
24.1666667*
24.3333333*

## Sheet: Figure 6B
Figure 6B: Growth curve of 0846::Tn mutant in CDM pH 7.2 medium with our without histidine
Data from time points shown in black (0.5 h intervalls) were plotted
Time [h]	+ HIS				- HIS
0		0.019	0.0166667	0.0276667		0.0183333	0.012	0.0443333
0.16666667*		0.0175	0.015	0.0283333		0.0158333	0.01	0.03
0.33333333*		0.0175	0.0146667	0.0283333		0.0158333	0.01	0.0296667
0.5		0.0181667	0.0166667	0.0283333		0.0158333	0.00933333	0.0293333
0.66666667*		0.0165	0.0146667	0.0293333		0.0165	0.00733333	0.0433333
0.83333333*		0.0131667	0.015	0.025		0.0101667	0.009	0.027
1		0.0108333	0.0136667	0.0266667		0.0185	0.005	0.0276667
1.16666667*		0.0138333	0.00966667	0.0276667		0.0118333	0.002	0.0286667
1.33333333*		0.0148333	0.00666667	0.0296667		0.0115	0.001	0.0303333
1.5		0.011	0.00833333	0.031		0.00933333	0.00066667	0.03
1.66666667*		0.013	0.00966667	0.0326667		0.00933333	0.00166667	0.0306667
1.83333333*		0.0141667	0.00933333	0.0313333		0.0208333	0.001	0.0313333
2		0.018	0.013	0.0316667		0.0133333	0.00233333	0.0296667
2.16666667*		0.0161667	0.0103333	0.0293333		0.0141667	0.002	0.029
2.33333333*		0.0161667	0.012	0.0243333		0.0115	0.00133333	0.028
2.5		0.0163333	0.0116667	0.0263333		0.0126667	0.00033333	0.025
2.66666667*		0.0126667	0.0106667	0.0306667		0.011	-0.0013333	0.0256667
2.83333333*		0.0176667	0.0123333	0.0273333		0.0103333	0.00066667	0.0253333
3		0.014	0.0153333	0.028		0.0126667	0.00266667	0.025
3.16666667*		0.0178333	0.0153333	0.029		0.0138333	0.005	0.0266667
3.33333333*		0.0178333	0.0143333	0.03		0.0115	0.00233333	0.0303333
3.5		0.02	0.0153333	0.032		0.0143333	0.00566667	0.0283333
3.66666667*		0.0196667	0.0156667	0.031		0.0123333	0.00133333	0.0246667
3.83333333*		0.0173333	0.0143333	0.0266667		0.0166667	0.00266667	0.027
4		0.0183333	0.0163333	0.0273333		0.0146667	0.00466667	0.031
4.16666667*		0.0161667	0.0163333	0.0266667		0.0135	0.00833333	0.03
4.33333333*		0.0166667	0.016	0.0266667		0.0153333	0.007	0.0263333
4.5		0.0171667	0.0183333	0.0306667		0.0131667	0.008	0.0296667
4.66666667*		0.0196667	0.0166667	0.0283333		0.0163333	0.00933333	0.028
4.83333333*		0.021	0.0206667	0.029		0.0226667	0.011	0.0293333
5		0.0218333	0.018	0.0303333		0.0188333	0.00666667	0.031
5.16666667*		0.0233333	0.0186667	0.0296667		0.0226667	0.00666667	0.0336667
5.33333333*		0.024	0.0216667	0.0333333		0.0216667	0.00933333	0.0323333
5.5		0.0278333	0.0216667	0.037		0.0208333	0.014	0.0276667
5.66666667*		0.0321667	0.0223333	0.041		0.0208333	0.00966667	0.0316667
5.83333333*		0.0366667	0.025	0.0466667		0.0213333	0.0113333	0.0283333
6		0.0411667	0.0246667	0.0513333		0.0208333	0.00833333	0.0276667
6.16666667*		0.0456667	0.028	0.058		0.0196667	0.011	0.0286667
6.33333333*		0.0536667	0.031	0.0663333		0.0193333	0.01	0.0313333
6.5		0.0606667	0.0343333	0.0776667		0.02	0.011	0.032
6.66666667*		0.0685	0.0416667	0.0936667		0.0215	0.014	0.036
6.83333333*		0.0795	0.0453333	0.111		0.0241667	0.0103333	0.035
7		0.0911667	0.0543333	0.133333		0.0251667	0.0153333	0.044
7.16666667*		0.109333	0.064	0.158333		0.027	0.0216667	0.0443333
7.33333333*		0.130167	0.0766667	0.187667		0.0298333	0.0236667	0.0506667
7.5		0.153167	0.0943333	0.215333		0.0331667	0.0226667	0.056
7.66666667*		0.181833	0.110333	0.253667		0.0361667	0.0233333	0.0513333
7.83333333*		0.210333	0.136333	0.28		0.039	0.027	0.0566667
8		0.236333	0.165667	0.309667		0.043	0.0353333	0.0503333
8.16666667*		0.2705	0.190667	0.339		0.0498333	0.04	0.0543333
8.33333333*		0.302667	0.221667	0.372667		0.0553333	0.0483333	0.065
8.5		0.336333	0.257	0.402		0.0623333	0.06	0.0753333
8.66666667*		0.363167	0.283667	0.453		0.0708333	0.0723333	0.0903333
8.83333333*		0.4	0.318667	0.494333		0.083	0.0876667	0.106667
9		0.447833	0.352	0.541333		0.0961667	0.107	0.126333
9.16666667*		0.536	0.407	0.597667		0.114667	0.135333	0.151
9.33333333*		0.565167	0.457667	0.646333		0.132167	0.161	0.177667
9.5		0.624333	0.529	0.692667		0.155667	0.205667	0.203
9.66666667*		0.690167	0.581333	0.746		0.1785	0.237	0.233667
9.83333333*		0.749833	0.656333	0.804333		0.2055	0.269	0.267667
10		0.800833	0.713667	0.814667		0.231833	0.299	0.295333
10.1666667*		0.8435	0.787333	0.904333		0.2595	0.337667	0.333333
10.3333333*		0.896667	0.851667	0.922333		0.29	0.375	0.354
10.5		0.937	0.904333	0.966333		0.328667	0.417333	0.403667
10.6666667*		0.980667	0.955667	1.06333		0.368333	0.485	0.445
10.8333333*		1.0075	0.984667	1.06833		0.4155	0.540333	0.458
11		1.05217	1.02033	1.12567		0.4835	0.592333	0.522333
11.1666667*		1.087	1.05033	1.116		0.564333	0.662667	0.514667
11.3333333*		1.11817	1.08433	1.17067		0.639167	0.731	0.597
11.5		1.14967	1.114	1.18967		0.699667	0.778	0.601667
11.6666667*		1.18583	1.13567	1.23567		0.759167	0.819333	0.679333
11.8333333*		1.202	1.159	1.23967		0.810333	0.852	0.69
12		1.22633	1.17867	1.268		0.852667	0.870667	0.772333
12.1666667*		1.24317	1.19833	1.279		0.892833	0.909	0.762667
12.3333333*		1.26067	1.22167	1.30933		0.924667	0.900667	0.860667
12.5		1.28167	1.245	1.32067		0.953333	0.932667	0.852
12.6666667*		1.30233	1.25533	1.332		0.978667	0.93	0.915667
12.8333333*		1.32683	1.27467	1.344		1.00083	0.956333	0.949
13		1.34383	1.29467	1.35433		1.0205	0.986667	0.873333
13.1666667*		1.35617	1.30867	1.369		1.03617	1.03167	1.00667
13.3333333*		1.3815	1.31733	1.37267		1.05183	1.072	1.06933
13.5		1.39167	1.331	1.38533		1.07167	1.107	1.108
13.6666667*		1.40767	1.35067	1.39767		1.08733	1.12033	1.13967
13.8333333*		1.4195	1.36333	1.40667		1.09583	1.15267	1.153
14		1.43667	1.382	1.41133		1.109	1.13567	1.185
14.1666667*		1.45267	1.39933	1.426		1.121	1.162	1.174
14.3333333*		1.46633	1.40033	1.443		1.13467	1.21067	1.20067
14.5		1.48467	1.41267	1.453		1.14667	1.21333	1.21167
14.6666667*		1.49917	1.43733	1.47367		1.1585	1.23667	1.211
14.8333333*		1.51383	1.45433	1.476		1.16917	1.25233	1.231
15		1.53717	1.46733	1.49		1.1805	1.295	1.22967
15.1666667*		1.55117	1.48967	1.51667		1.19183	1.32233	1.243
15.3333333*		1.567	1.49667	1.529		1.206	1.343	1.25167
15.5		1.589	1.52	1.55333		1.21533	1.34867	1.262
15.6666667*		1.60217	1.53733	1.55833		1.22583	1.38267	1.28733
15.8333333*		1.61783	1.565	1.57		1.2385	1.394	1.29467
16		1.63217	1.55933	1.58267		1.2495	1.40667	1.29433
16.1666667*		1.64417	1.583	1.59133		1.2655	1.41667	1.32067
16.3333333*		1.665	1.61267	1.617		1.277	1.43667	1.33767
16.5		1.681	1.612	1.622		1.291	1.465	1.347
16.6666667*		1.7005	1.63767	1.64067		1.30183	1.47167	1.351
16.8333333*		1.72267	1.65	1.65267		1.31933	1.49233	1.359
17		1.73733	1.682	1.66333		1.33367	1.50067	1.36967
17.1666667*		1.76517	1.702	1.68933		1.34983	1.52167	1.39033
17.3333333*		1.7705	1.72233	1.71833		1.36283	1.55567	1.41667
17.5		1.8035	1.73567	1.726		1.37583	1.57	1.41667
17.6666667*		1.81767	1.74567	1.746		1.39133	1.57767	1.423
17.8333333*		1.8345	1.75933	1.754		1.40683	1.597	1.43733
18		1.84883	1.77933	1.778		1.41617	1.60967	1.45033
18.1666667*		1.87183	1.78767	1.79733		1.43517	1.63467	1.45967
18.3333333*		1.879	1.801	1.794		1.44367	1.64133	1.466
18.5		1.89983	1.82267	1.81333		1.45783	1.676	1.47467
18.6666667*		1.90917	1.848	1.83		1.46717	1.66067	1.486
18.8333333*		1.92983	1.844	1.84867		1.48317	1.68967	1.496
19		1.9465	1.87767	1.86667		1.49883	1.70167	1.50967
19.1666667*		1.95883	1.88967	1.87933		1.51383	1.745	1.53233
19.3333333*		1.97917	1.90267	1.909		1.52783	1.74333	1.54133
19.5		2.01083	1.92833	1.91267		1.54883	1.76233	1.55567
19.6666667*		2.03883	1.93267	1.935		1.57017	1.79767	1.57267
19.8333333*		2.05667	1.958	1.942		1.584	1.81267	1.58233
20		2.07483	1.97433	1.96333		1.6055	1.842	1.60133
20.1666667*		2.0845	1.98933	1.98167		1.61783	1.862	1.61467
20.3333333*		2.113	2.015	1.96933		1.638	1.86433	1.62533
20.5		2.1275	2.03133	1.99233		1.65083	1.89033	1.64067
20.6666667*		2.1485	2.05633	2.00133		1.6725	1.92233	1.65267
20.8333333*		2.15133	2.072	2.028		1.68133	1.91133	1.674
21		2.1715	2.08767	2.03667		1.70283	1.93067	1.68733
21.1666667*		2.1975	2.096	2.05367		1.7255	1.95567	1.70633
21.3333333*		2.2035	2.12867	2.06667		1.7385	1.982	1.72367
21.5		2.23583	2.13533	2.085		1.75717	1.99333	1.73833
21.6666667*		2.23967	2.14667	2.093		1.78033	2.01433	1.74733
21.8333333*		2.25767	2.16	2.11267		1.789	2.02233	1.76633
22		2.28683	2.181	2.10067		1.81283	2.04667	1.782
22.1666667*		2.28417	2.19933	2.11133		1.82217	2.05867	1.79367
22.3333333*		2.314	2.21533	2.13833		1.84033	2.08567	1.80833
22.5		2.32567	2.243	2.14467		1.85667	2.09333	1.82333
22.6666667*		2.36333	2.245	2.16033		1.86767	2.10433	1.84133
22.8333333*		2.36617	2.26433	2.16867		1.88717	2.12033	1.85467
23		2.396	2.287	2.18367		1.90567	2.148	1.874
23.1666667*		2.41033	2.30067	2.20467		1.92533	2.15867	1.888
23.3333333*		2.4445	2.34233	2.23567		1.94283	2.17933	1.91467
23.5		2.45433	2.36833	2.26167		1.95633	2.2	1.93533
23.6666667*		2.44533	2.36033	2.27967		1.96133	2.19933	1.94033
23.8333333*		2.45317	2.39667	2.288		1.97883	2.22967	1.964
24		2.47667	2.42567	2.31567		1.99567	2.241	1.99267
24.1666667*
24.3333333*

## Sheet: Figure 6C
Figure 6C: Growth curve of 0846::Tn compl. strain in CDM pH 7.2 medium with our without histidine
Data from time points shown in black (0.5 h intervalls) were plotted
Time [h]	+ HIS				- HIS
0		0.0203333	0.0216667	0.0276667		0.0173333	0.0163333	0.0276667
0.16666667*		0.0201667	0.016	0.0273333		0.0158333	0.0143333	0.0283333
0.33333333*		0.0185	0.015	0.0276667		0.0148333	0.014	0.0283333
0.5		0.0198333	0.0163333	0.0276667		0.0155	0.014	0.026
0.66666667*		0.0191667	0.016	0.029		0.0155	0.0153333	0.027
0.83333333*		0.0165	0.0283333	0.0273333		0.0101667	0.0156667	0.0253333
1		0.0191667	0.0163333	0.0296667		0.00983333	0.0136667	0.0266667
1.16666667*		0.0248333	0.026	0.0313333		0.0158333	0.0126667	0.0413333
1.33333333*		0.0241667	0.014	0.0423333		0.0125	0.00733333	0.0426667
1.5		0.0386667	0.0216667	0.043		0.0106667	0.01	0.0383333
1.66666667*		0.032	0.0256667	0.0493333		0.0123333	0.009	0.033
1.83333333*		0.0401667	0.0266667	0.06		0.0128333	0.012	0.0436667
2		0.0403333	0.0326667	0.0703333		0.013	0.00733333	0.0436667
2.16666667*		0.0578333	0.0396667	0.0816667		0.0158333	0.0123333	0.0446667
2.33333333*		0.0615	0.05	0.097		0.0151667	0.0133333	0.029
2.5		0.077	0.0623333	0.118		0.0163333	0.0123333	0.0283333
2.66666667*		0.0943333	0.0786667	0.144667		0.014	0.025	0.028
2.83333333*		0.117333	0.099	0.174		0.013	0.0133333	0.026
3		0.143333	0.123	0.213333		0.0133333	0.0153333	0.0323333
3.16666667*		0.1685	0.155	0.260333		0.0145	0.0206667	0.0323333
3.33333333*		0.2065	0.190667	0.316333		0.0128333	0.0163333	0.0326667
3.5		0.255333	0.235333	0.373333		0.0163333	0.016	0.0356667
3.66666667*		0.315	0.283333	0.430667		0.0143333	0.0106667	0.0343333
3.83333333*		0.384667	0.346333	0.488333		0.0206667	0.014	0.035
4		0.418	0.409	0.543		0.025	0.013	0.0363333
4.16666667*		0.482833	0.462667	0.584		0.0248333	0.0176667	0.0356667
4.33333333*		0.534333	0.521667	0.647		0.0243333	0.017	0.037
4.5		0.578167	0.58	0.720333		0.0205	0.026	0.039
4.66666667*		0.626667	0.646667	0.757		0.0223333	0.031	0.042
4.83333333*		0.673	0.717333	0.821333		0.0246667	0.033	0.048
5		0.722167	0.785	0.869333		0.0261667	0.0323333	0.0553333
5.16666667*		0.779667	0.852	0.915667		0.0283333	0.0333333	0.058
5.33333333*		0.822	0.909333	0.963667		0.0313333	0.0366667	0.0636667
5.5		0.865833	0.963333	1.00867		0.0348333	0.0376667	0.073
5.66666667*		0.885167	1.011	1.05133		0.0381667	0.037	0.0886667
5.83333333*		0.932667	1.06167	1.09167		0.0433333	0.04	0.0996667
6		0.9785	1.106	1.13133		0.0481667	0.0303333	0.102
6.16666667*		1.033	1.147	1.15067		0.0523333	0.0326667	0.101667
6.33333333*		1.077	1.18867	1.18067		0.0606667	0.039	0.118667
6.5		1.122	1.216	1.21667		0.068	0.0403333	0.145333
6.66666667*		1.17217	1.25833	1.26533		0.0781667	0.0473333	0.176
6.83333333*		1.21217	1.27967	1.33233		0.0891667	0.0573333	0.210333
7		1.23383	1.30533	1.36267		0.1055	0.0773333	0.244333
7.16666667*		1.27567	1.325	1.40633		0.121	0.0856667	0.281667
7.33333333*		1.30483	1.34467	1.418		0.148167	0.099	0.287333
7.5		1.34817	1.361	1.40333		0.1815	0.121667	0.320333
7.66666667*		1.3605	1.384	1.402		0.207167	0.150667	0.371667
7.83333333*		1.395	1.39933	1.43067		0.242333	0.189667	0.42
8		1.409	1.41767	1.44967		0.282	0.220333	0.469333
8.16666667*		1.43017	1.43767	1.462		0.329833	0.254667	0.509
8.33333333*		1.46333	1.454	1.493		0.370333	0.296667	0.564
8.5		1.483	1.466	1.519		0.414	0.344333	0.603333
8.66666667*		1.49183	1.48333	1.53867		0.4585	0.377667	0.653
8.83333333*		1.51567	1.50133	1.557		0.515667	0.428333	0.703667
9		1.55183	1.518	1.57667		0.582167	0.472	0.755
9.16666667*		1.58467	1.54467	1.60233		0.662667	0.525333	0.791667
9.33333333*		1.6005	1.56667	1.62167		0.707167	0.581	0.831333
9.5		1.61067	1.59733	1.64233		0.76	0.637	0.872
9.66666667*		1.63617	1.61167	1.657		0.806833	0.688333	0.900333
9.83333333*		1.65883	1.632	1.671		0.8525	0.746	0.942667
10		1.66383	1.65167	1.68267		0.894833	0.800333	0.985667
10.1666667*		1.68917	1.668	1.708		0.930167	0.851667	0.99
10.3333333*		1.69833	1.68667	1.722		0.961667	0.903333	0.999
10.5		1.71867	1.703	1.73433		0.990667	0.937333	1.06367
10.6666667*		1.73533	1.721	1.75367		1.018	0.963667	1.09767
10.8333333*		1.75283	1.73633	1.77733		1.03717	0.991333	1.11167
11		1.76917	1.75167	1.79567		1.05617	1.01	1.15567
11.1666667*		1.788	1.782	1.806		1.07567	1.04267	1.13933
11.3333333*		1.80917	1.79533	1.828		1.08883	1.06467	1.18233
11.5		1.82867	1.82267	1.83933		1.103	1.08333	1.18933
11.6666667*		1.84883	1.83333	1.85767		1.11783	1.101	1.22733
11.8333333*		1.86867	1.85067	1.86867		1.134	1.12633	1.23467
12		1.87367	1.86433	1.88667		1.14233	1.135	1.264
12.1666667*		1.88817	1.87733	1.89367		1.15383	1.149	1.26767
12.3333333*		1.894	1.882	1.90767		1.164	1.15633	1.295
12.5		1.90533	1.901	1.92767		1.176	1.176	1.306
12.6666667*		1.92367	1.914	1.951		1.18767	1.18267	1.317
12.8333333*		1.94083	1.92833	1.97067		1.19617	1.20167	1.33467
13		1.9565	1.945	1.99967		1.20717	1.22333	1.34233
13.1666667*		1.97183	1.971	2.012		1.2145	1.253	1.353
13.3333333*		1.99683	1.98733	2.03167		1.22517	1.26567	1.375
13.5		2.012	2.003	2.04667		1.23233	1.301	1.383
13.6666667*		2.037	2.03333	2.058		1.246	1.31267	1.39167
13.8333333*		2.05183	2.043	2.07433		1.2545	1.321	1.40067
14		2.06967	2.08733	2.09367		1.27433	1.34133	1.41333
14.1666667*		2.091	2.09033	2.103		1.28367	1.36333	1.431
14.3333333*		2.119	2.114	2.112		1.301	1.364	1.44333
14.5		2.11833	2.12133	2.125		1.31	1.369	1.44933
14.6666667*		2.1555	2.15967	2.13567		1.3245	1.38967	1.45433
14.8333333*		2.1705	2.172	2.14833		1.33617	1.42033	1.467
15		2.16717	2.168	2.16867		1.35283	1.42333	1.47867
15.1666667*		2.17383	2.204	2.19		1.35983	1.44233	1.495
15.3333333*		2.17633	2.21267	2.20833		1.37667	1.46267	1.511
15.5		2.19367	2.22433	2.211		1.389	1.47367	1.523
15.6666667*		2.2125	2.21233	2.22133		1.40783	1.48033	1.54133
15.8333333*		2.21983	2.23733	2.222		1.4145	1.50833	1.554
16		2.23117	2.24467	2.247		1.43183	1.52033	1.567
16.1666667*		2.2525	2.26533	2.24133		1.44383	1.54	1.594
16.3333333*		2.25967	2.276	2.265		1.45933	1.562	1.60333
16.5		2.28133	2.29533	2.25433		1.472	1.57567	1.60967
16.6666667*		2.29017	2.327	2.266		1.48783	1.603	1.63333
16.8333333*		2.30433	2.30933	2.282		1.501	1.604	1.65433
17		2.349	2.341	2.29133		1.52067	1.62933	1.66367
17.1666667*		2.36583	2.361	2.286		1.53217	1.65333	1.67933
17.3333333*		2.37183	2.38333	2.30533		1.55717	1.637	1.69333
17.5		2.40083	2.37733	2.30767		1.57383	1.671	1.72233
17.6666667*		2.415	2.409	2.32233		1.59267	1.68233	1.73233
17.8333333*		2.42517	2.42667	2.33067		1.61417	1.70333	1.74233
18		2.43483	2.45	2.33267		1.6305	1.72267	1.76033
18.1666667*		2.46117	2.45267	2.35867		1.65383	1.743	1.779
18.3333333*		2.46167	2.45133	2.35333		1.66967	1.76833	1.79333
18.5		2.4795	2.45667	2.36467		1.6875	1.79167	1.813
18.6666667*		2.48217	2.48467	2.383		1.69483	1.814	1.82133
18.8333333*		2.46783	2.49033	2.398		1.71017	1.815	1.835
19		2.51017	2.52233	2.412		1.73517	1.83733	1.848
19.1666667*		2.49517	2.53133	2.42533		1.74183	1.84533	1.86667
19.3333333*		2.51817	2.53167	2.439		1.75983	1.86767	1.883
19.5		2.5335	2.57967	2.43233		1.78117	1.88767	1.89233
19.6666667*		2.5745	2.57267	2.44033		1.80117	1.902	1.91
19.8333333*		2.58467	2.58367	2.455		1.81933	1.91267	1.918
20		2.59417	2.63433	2.457		1.8315	1.94067	1.941
20.1666667*		2.5965	2.617	2.47233		1.84383	1.96267	1.95667
20.3333333*		2.58	2.63733	2.45367		1.86733	1.97	1.95733
20.5		2.59617	2.66533	2.46467		1.87417	1.99067	1.989
20.6666667*		2.5945	2.684	2.453		1.8875	2.01	2.002
20.8333333*		2.53	2.68833	2.46967		1.89667	2.01767	2.00467
21		2.53617	2.716	2.493		1.91617	2.04867	2.00933
21.1666667*		2.55717	2.70933	2.48133		1.9405	2.06733	2.03567
21.3333333*		2.5165	2.73367	2.478		1.94817	2.089	2.04033
21.5		2.5395	2.737	2.514		1.96983	2.09367	2.074
21.6666667*		2.52333	2.74333	2.498		1.977	2.10067	2.078
21.8333333*		2.51867	2.73067	2.51667		1.99	2.09833	2.077
22		2.5255	2.82533	2.49133		2.0115	2.12133	2.098
22.1666667*		2.50017	2.768	2.51367		2.01717	2.133	2.10667
22.3333333*		2.50267	2.75867	2.50467		2.025	2.13667	2.11733
22.5		2.50567	2.792	2.50633		2.04433	2.16033	2.12467
22.6666667*		2.512	2.77933	2.482		2.05367	2.17633	2.131
22.8333333*		2.50617	2.76967	2.48433		2.0655	2.179	2.14367
23		2.51267	2.819	2.484		2.084	2.203	2.16333
23.1666667*		2.48533	2.84033	2.49667		2.09433	2.198	2.17433
23.3333333*		2.49617	2.82533	2.48167		2.1095	2.222	2.182
23.5		2.493	2.879	2.53067		2.12667	2.235	2.21267
23.6666667*		2.46	2.84467	2.49933		2.12867	2.21767	2.18867
23.8333333*		2.46217	2.85	2.49733		2.14383	2.22067	2.193
24		2.47033	2.82767	2.51733		2.16467	2.23933	2.214
24.1666667*
24.3333333*

[truncated: 15 more sheets: Figure 6D, Figure 6E, Figure 6F, Figure 7C, Figure 8A, Figure 8B, Figure 8C, Figure 8D, Figure 8E, Figure 8F, Figure 9B, Figure 9C, Figure 9D, Figure 9E, S4 Figure]
